# Supplementary material for: Genome-Wide Identification and Characterization of the Calmodulin-Binding Transcription Activators (CAMTA) Gene Family in Brassica U-Triangle Species and Its Potential Role in Response to Phytohormones and Abiotic Stresses
Source: Plants (Basel). 2026 Feb 3;15(3):480. doi: 10.3390/plants15030480 (PMC12899841; doi:10.3390/plants15030480)
Supplement: Supplementary file 1 [file plants-15-00480-s001.zip]

Archive with 6 entries (6 files):
- Figure S1.pdf
- Table S1. Characteristics of CAMTAs from Arabidopsis and the Brassica U-triangle Species..xlsx
- Table S4. Summary of cis-elements identified in the promoter regions of CAMTA genes across A. thaliana and U-triangle species..xlsx
- Table S5. Primers used for RT-qPCR analysis..xlsx
- Table S2. The KaKs ratio between the orthologous gene pairs in A. thaliana and Brassica U-triangle species..xlsx
- Table S3. Predicted miRNA-target pairs between B. napus miRNAs and CAMTA genes.xlsx
