# Supplementary material for: Genome-Wide Identification and Characterization of the Calmodulin-Binding Transcription Activators (CAMTA) Gene Family in Brassica U-Triangle Species and Its Potential Role in Response to Phytohormones and Abiotic Stresses
Source: Plants (Basel). 2026 Feb 3;15(3):480. doi: 10.3390/plants15030480 (PMC12899841; doi:10.3390/plants15030480)
Supplement: Supplementary file 1 [file plants-15-00480-s001.zip › Table S1. Characteristics of CAMTAs from Arabidopsis and the Brassica U-triangle Species..xlsx]

## Sheet: Sheet1
Table S1. Characteristics of CAMTAs from Arabidopsis and the Brassica U-triangle Species.
Gene Name	Gene ID	GenBank accession number	Length(aa)	MW(kDa)	pI	Instability Index	Predicted Subcellular Location
AtCAMTA1	AT5G09410.3	NP_001119195.1	1066	121.07	6.1	48.84	Nucleus.
AtCAMTA2	AT5G64220.1	NP_001032135.1	1050	117.25	5.99	45.44	Nucleus.
AtCAMTA3	AT2G22300.1	NP_001118361.1	1032	116.11	5.36	47.54	Nucleus.
AtCAMTA4	AT1G67310.1	NP_001190267.1	1016	113.06	5.33	43.36	Nucleus.
AtCAMTA5	AT4G16150.1	NP_001331994.1	923	104.89	6.94	42.95	Nucleus.
AtCAMTA6	AT3G16940.1	NP_001327323.1	845	96.18	8.09	45.6	Nucleus.
BcaCAMTA1	BcaB08g37208	KAG2271753.1	1293	145.27	5.63	49.39	Nucleus.
BcaCAMTA3.1	BcaC02g08673	KAG2259257.1	1034	115.77	5.47	48.42	Nucleus.
BcaCAMTA3.2	BcaC02g08717	KAG5386814.1	1026	114.62	5.41	47.06	Nucleus.
BcaCAMTA3.3	BcaC07g41082	KAG2259257.1	914	102.45	5.5	47.86	Nucleus.
BcaCAMTA4.1	BcaB05g24261	KAG5398470.1	1004	111.81	5.56	41.4	Nucleus.
BcaCAMTA4.2	BcaC03g14832	KAG5382174.1	1396	157.09	6.2	39.41	Nucleus.
BcaCAMTA5.1	BcaB04g18367	KAG2306037.1	916	104.23	7.09	42.35	Nucleus.
BcaCAMTA5.2	BcaC07g37956	KAG5377127.1	919	104.79	7.21	44.6	Nucleus.
BcaCAMTA6.1	BcaB06g25786	KAG5403467.1	847	96.37	7.02	42.03	Nucleus.
BcaCAMTA6.2	BcaC05g28839	KAG2238648.1	853	97.06	6.64	43.29	Nucleus.
BolCAMTA1	Bol043749	XP_013611843.1	1005	113.28	5.87	47.49	Nucleus.
BolCAMTA3	Bol044752	XP_013611035.1	926	103.87	5.59	46.97	Nucleus.
BolCAMTA4	Bol012596	XP_013636191.1	976	108.57	5.69	46.15	Nucleus.
BolCAMTA5	Bol028253	XP_013601777.1	919	104.47	6.82	44.08	Nucleus.
BolCAMTA6	Bol036896	XP_013620826.1	853	96.93	6.55	43.62	Nucleus.
BjuCAMTA1.1	BjuA047373		991	111.76	5.72	49.06	Nucleus.
BjuCAMTA1.2	BjuB036235		967	109.56	5.73	47.8	Nucleus.
BjuCAMTA3.1	BjuA015922		1031	115.26	5.42	47.45	Nucleus.
BjuCAMTA3.2	BjuA036701		930	104.32	5.58	46.51	Nucleus.
BjuCAMTA3.3	BjuB024226		996	111.32	5.27	48.01	Nucleus.
BjuCAMTA4.1	BjuA007234		1012	112.91	5.41	42.02	Nucleus.
BjuCAMTA4.2	BjuA031890		914	102.76	6.06	43.86	Nucleus.
BjuCAMTA4.3	BjuA027382		1315	145.14	7.58	48.6	Nucleus.
BjuCAMTA4.4	BjuB010899		1302	146.01	5.92	38.43	Nucleus.
BjuCAMTA4.5	BjuB043985		1000	111.24	5.51	43.73	Nucleus.
BjuCAMTA4.6	BjuB030538		918	102.24	6.49	44.03	Nucleus.
BjuCAMTA5.1	BjuA028562		919	104.49	7.44	43.73	Nucleus.
BjuCAMTA5.2	BjuB000123		916	104.18	7.25	42.28	Nucleus.
BjuCAMTA6	BjuA020164		871	98.92	6.86	42.5	Nucleus.
BnaCAMTA1.1	BnaA10T0249400ZS	XP_013715569.3	1007	113.51	5.73	48.87	Nucleus.
BnaCAMTA1.2	BnaC09T0562700ZS	XP_048598416.1	1007	113.3	5.71	48.99	Nucleus.
BnaCAMTA2.1	BnaA09T0087400ZS	XP_048625370.1	998	111.64	5.76	40.48	Nucleus.
BnaCAMTA2.2	BnaC09T0081500ZS	XP_048625371.1	995	111.11	5.81	42.14	Nucleus.
BnaCAMTA3.1	BnaA04T0144800ZS	XP_013652783.1	1031	115.28	5.42	47.95	Nucleus.
BnaCAMTA3.2	BnaA09T0593600ZS	XP_013661269.2	929	104.14	5.53	47.01	Nucleus.
BnaCAMTA3.3	BnaC04T0436000ZS	XP_048612262.1	1028	114.86	5.41	46.89	Nucleus.
BnaCAMTA3.4	BnaC08T0446100ZS	XP_048612263.1	926	104.22	5.64	47.19	Nucleus.
BnaCAMTA4.1	BnaA02T0165500ZS	XP_048633571.1	1015	113.21	5.46	42.54	Nucleus.
BnaCAMTA4.2	BnaA07T0280700ZS	XP_048597480.1	988	110	5.65	46.86	Nucleus.
BnaCAMTA4.3	BnaA07T0292300ZS	XP_013664177.2	992	110.03	6.39	41.07	Nucleus.
BnaCAMTA4.4	BnaC02T0212100ZS	XP_048597479.1	1013	113.26	5.48	42.9	Nucleus.
BnaCAMTA4.5	BnaC06T0321600ZS	XP_048621021.1	976	108.57	5.69	46.15	Nucleus.
BnaCAMTA4.6	BnaC06T0335700ZS	XP_048616872.1	966	107.4	6.74	42.75	Nucleus.
BnaCAMTA5.1	BnaA08T0099200ZS	XP_013649216.2	950	107.94	6.94	45.14	Nucleus.
BnaCAMTA5.2	BnaC08T0139200ZS	XP_013649217.2	919	104.47	6.82	44.08	Nucleus.
BnaCAMTA6.1	BnaA05T0387500ZS	XP_048616871.1	853	97.1	6.64	43.39	Nucleus.
BnaCAMTA6.2	BnaC05T0432700ZS	XP_022557680.1	853	97.03	6.64	43.29	Nucleus.
BniCAMTA1	BniB02g052270.2N.1		1005	113.69	5.71	46.84	Nucleus.
BniCAMTA2	BniB07g042700.2N.1		994	111.13	5.76	45.54	Nucleus.
BniCAMTA3	BniB01g021790.2N.1		1034	115.77	5.53	47.98	Nucleus.
BniCAMTA4.1	BniB03g042880.2N.1		1000	111.29	5.61	44.17	Nucleus.
BniCAMTA4.2	BniB03g044530.2N.1		893	99.17	6.64	44.18	Nucleus.
BniCAMTA4.3	BniB05g063630.2N.1		1004	111.87	5.63	40.89	Nucleus.
BniCAMTA5	BniB07g021830.2N.1		916	104.23	7.09	42.35	Nucleus.
BniCAMTA6	BniB01g047810.2N.1		846	96.25	7.01	42.07	Nucleus.
BraCAMTA1	BraA10002895	XP_009122514.2	1378	156.16	5.1	48.5	Nucleus.
BraCAMTA2	BraA09000868	XP_033137462.1	1007	112.71	5.73	42.37	Nucleus.
BraCAMTA3.1	BraA04001606	XP_009112533.1	1231	138.38	5.8	46.89	Nucleus.
BraCAMTA3.2	BraA09005822	XP_009112535.1	935	104.75	5.5	45.86	Nucleus.
BraCAMTA4.1	BraA02001924	XP_009112123.2	985	110.13	5.5	42.52	Nucleus.
BraCAMTA4.2	BraA07002990	XP_009122513.1	988	109.87	5.69	44.54	Nucleus.
BraCAMTA4.3	BraA07003117	XP_009140343.1	992	110.01	6.39	40.74	Nucleus.
BraCAMTA5	BraA08001247	XP_009105273.1	919	104.49	7.44	43.73	Nucleus.
BraCAMTA6	BraA05003452	XP_009127544.1	882	100.06	7.63	42.32	Nucleus.
Abbreviations: Bna, B. napus; Bju, B. juncea; Bca, B. carinata; Bra, B. rapa; Bni, B. nigra; Bol, B. oleracea; At, A. thaliana; aa, amino acid residues; pI, isoelectric point.
