# Supplementary material for: Genome-Wide Identification and Characterization of the Calmodulin-Binding Transcription Activators (CAMTA) Gene Family in Brassica U-Triangle Species and Its Potential Role in Response to Phytohormones and Abiotic Stresses
Source: Plants (Basel). 2026 Feb 3;15(3):480. doi: 10.3390/plants15030480 (PMC12899841; doi:10.3390/plants15030480)
Supplement: Supplementary file 1 [file plants-15-00480-s001.zip › Table S4. Summary of cis-elements identified in the promoter regions of CAMTA genes across A. thaliana and U-triangle species..xlsx]

## Sheet: Sheet1
Table S4. Summary of cis-elements identified in the promoter regions of CAMTA genes across A. thaliana and U-triangle species.
	MeJA-responsiveness	abscisic acid responsiveness	meristem expression	anaerobic induction	light responsiveness	auxin responsiveness	low-temperature responsiveness	endosperm expression	drought-inducibility	defense and stress responsiveness	circadian control	flavonoid biosynthetic genes regulation	salicylic acid responsiveness	gibberellin responsiveness	element involved in differentiation of the palisade mesophyll cells	zein metabolism regulation	heat stress responsiveness	root specific
AtCAMTA1	1	1	1	1	2
AtCAMTA2	1	1	1		1	1	1	1	1
AtCAMTA3	1	1	1		5		1			1	1	1	1
AtCAMTA4		1			2	1							1	1
AtCAMTA5	1	1	1	1	3		1
AtCAMTA6		1	1	1	5		1			1	1	1
BcaCAMTA1	1	1		1	3	1			1		1		1
BcaCAMTA3.1	1	1	1	1	5		1						1	1	1
BcaCAMTA3.2	1	1		1	5		1			1			1			1
BcaCAMTA3.3	1	1	1	1	4	1			1					1
BcaCAMTA4.1			1		4	2	1		1	1			1			1
BcaCAMTA4.2	1	1		1	6	1				1
BcaCAMTA5.1	2	2	1	1	9		1	1					3	1
BcaCAMTA5.2		1	1		6	1			1					1
BcaCAMTA6.1	1	1		1	4		1			1	1			1		1
BcaCAMTA6.2		1	1	1	4	1										1	1
BjuCAMTA1.1	1	1	1	1	3	2	1	1	1	1	1	1	1	1	1	1	1
BjuCAMTA1.2	1			1	2	2				1			1	1
BjuCAMTA3.1	1	1		1	5		1		1	1			1
BjuCAMTA3.2	1	1		1	5		1		1					1
BjuCAMTA3.3	1	1	1	1	5		1						1	1
BjuCAMTA4.1		1	1	1	4		1		1							1
BjuCAMTA4.2		1		1	6					1
BjuCAMTA4.3		1		1	4	1				1	1			1
BjuCAMTA4.4				1	6									1
BjuCAMTA4.5	1	1		1	5		1		1	1
BjuCAMTA4.6	1	1		1	6	1				1			1			1
BjuCAMTA5.1		1			3		1		1				1	2		1
BjuCAMTA5.2	1			1	7	1		1	1					1
BjuCAMTA6	1	1	1	1	4							1	1	1		1		1
BnaCAMTA1.1	1	1			3	1			1	1	1	1				1		1
BnaCAMTA1.2		1		1	5	1		1	1					1
BnaCAMTA2.1		1		1	5	2		1
BnaCAMTA2.2	1	1		1	5	1	1						1	1
BnaCAMTA3.1	1	1		1	5		1		1	1			1
BnaCAMTA3.2	1	1		1	5		1			1			1			1
BnaCAMTA3.3	1	1		1	5		2							1
BnaCAMTA3.4	1	1	1	1	7	1		1	1					1
BnaCAMTA4.1		1	1	2	4		1		1							1
BnaCAMTA4.2		1		1	5					1
BnaCAMTA4.3	1	1		1	6	1			1					1
BnaCAMTA4.4		1	1	1	5								1			1
BnaCAMTA4.5	1	1		1	3		1		1		1	1		2
BnaCAMTA4.6	1	1		1	4	1			1	1				1
BnaCAMTA5.1		1		1	7				1
BnaCAMTA5.2		1		1	4		1						1			1
BnaCAMTA6.1	1	1		1	4							1	1	1		1
BnaCAMTA6.2	1	1		1	4	1			1	1	1		1
BniCAMTA1	1	1		1	3	2			1		1		1
BniCAMTA2	1	1		1	2	2		1					1
BniCAMTA3	1	1	1	1	5		1						1	1
BniCAMTA4.1	1	1		1	6		1			1
BniCAMTA4.2	1	1		1	9	1			1	1			1			1
BniCAMTA4.3			1		4	1	1		1	1			1			1
BniCAMTA5				1	8			1	1					1
BniCAMTA6	1	1		1	4		1						1	1		1
BolCAMTA1	1	1		1	2	2			1	1	1
BolCAMTA3	1	1		1	4		1		1	1				1		1
BolCAMTA4	1	1		1	5		1		1			1		1
BolCAMTA5		1		1	6
BolCAMTA6		1		2	5				1					1
BraCAMTA1	1	1		1	5		1		1	1				2		1
BraCAMTA2		1		1	6	2		1
BraCAMTA3.1	1	1		1	4		1		1	1			1			1
BraCAMTA3.2	1	1		1	5		1
BraCAMTA4.1	1	1			5		1		1					1
BraCAMTA4.2		1		1	6					1
BraCAMTA4.3	1				6				1					1
BraCAMTA4.3		1		1		1								1
BraCAMTA5	1			1	1
BraCAMTA6	1	1		1	4							1	1	1		1
