# Supplementary material for: Genome-Wide Identification and Characterization of the Calmodulin-Binding Transcription Activators (CAMTA) Gene Family in Brassica U-Triangle Species and Its Potential Role in Response to Phytohormones and Abiotic Stresses
Source: Plants (Basel). 2026 Feb 3;15(3):480. doi: 10.3390/plants15030480 (PMC12899841; doi:10.3390/plants15030480)
Supplement: Supplementary file 1 [file plants-15-00480-s001.zip › Table S5. Primers used for RT-qPCR analysis..xlsx]

## Sheet: Sheet1
Table S5. Primers used for RT-qPCR analysis
Gene name	Forward primer	Reverse primer
BnaActin7	TGGGTTTGCTGGTGACGAT	TGCCTAGGACGACCAACAATACT
BnaCAMTA3.1	ATCCTTGTTGAGGCACGAAGAT	TGAGGACTTAGCAGAAACGTCC
BnaCAMTA3.3	TCTCTAAGTGGCACAGCTTCAG	ATCCCAAGCCTGGACATCAAAT
BnaCAMTA5.1	CAAGGGACCATCTCTTTGAGCT	AGGAGAAGAGAAGGATCGACCA
BnaCAMTA5.2	TGAAGTCAATCCAGGCGAATGA	TGAAGTCAATCCAGGCGAATGA
