# Supplementary material for: Genome-Wide Identification and Characterization of the Calmodulin-Binding Transcription Activators (CAMTA) Gene Family in Brassica U-Triangle Species and Its Potential Role in Response to Phytohormones and Abiotic Stresses
Source: Plants (Basel). 2026 Feb 3;15(3):480. doi: 10.3390/plants15030480 (PMC12899841; doi:10.3390/plants15030480)
Supplement: Supplementary file 1 [file plants-15-00480-s001.zip › Table S2. The KaKs ratio between the orthologous gene pairs in A. thaliana and Brassica U-triangle species..xlsx]

## Sheet: Table S1
Table S2. The Ka/Ks ratio between the orthologous gene pairs in A. thaliana and Brassica U-triangle species.
Seq_1	Seq_2	Ka	Ks	Ka_Ks	EffectiveLen	AverageS-sites	AverageN-sites	cN	cS	pN	pS
At-AT1G67310.1	Bca-BcaB05g24261	0.136872	0.451611	0.303076	2844	654.583	2189.42	273.917	222.083	0.125109	0.339274
At-AT1G67310.1	Bca-BcaC03g14832	0.163602	0.430054	0.380422	2880	658.167	2221.83	326.583	215.417	0.146988	0.327298
At-AT2G22300.1	Bca-BcaC02g08717	0.0670846	0.416347	0.161127	3027	668.75	2358.25	151.333	213.667	0.0641719	0.319502
At-AT2G22300.1	Bca-BcaC02g08673	0.0580616	0.306412	0.189488	3054	676.5	2377.5	132.833	170.167	0.055871	0.25154
At-AT2G22300.1	Bca-BcaC07g41082	0.0737705	0.410231	0.179827	2721	609.75	2111.25	148.333	192.667	0.0702585	0.315976
At-AT3G16940.1	Bca-BcaB04g18367	0.161378	0.831893	0.193989	2529	570.167	1958.83	284.417	286.583	0.145197	0.502631
At-AT3G16940.1	Bca-BcaB06g25786	0.083819	0.512582	0.163523	2496	558.333	1937.67	153.667	207.333	0.079305	0.371343
At-AT3G16940.1	Bca-BcaC05g28839	0.0913198	0.512325	0.178246	2514	563.917	1950.08	167.667	209.333	0.0859792	0.371213
At-AT5G09410.3	Bca-BcaB08g37208	0.149128	0.429328	0.347352	2871	650.833	2220.17	300.25	212.75	0.135238	0.326889
At-AT5G64220.1	Bca-BcaB08g37208	0.163518	0.755812	0.216347	2892	662.333	2229.67	327.583	315.417	0.14692	0.47622
At-AT1G67310.1	Bju-BjuA007234	0.134847	0.434757	0.310167	2850	654.917	2195.08	270.917	216.083	0.12342	0.32994
At-AT1G67310.1	Bju-BjuA027382	0.164932	0.464108	0.355373	2871	661.25	2209.75	327.167	228.833	0.148056	0.346062
At-AT1G67310.1	Bju-BjuA031890	0.180009	0.490711	0.366833	2520	578.25	1941.75	310.75	208.25	0.160036	0.360138
At-AT1G67310.1	Bju-BjuB043985	0.157305	0.421665	0.373058	2817	643.583	2173.42	308.417	207.583	0.141904	0.322543
At-AT1G67310.1	Bju-BjuB030538	0.146295	0.43753	0.334365	2628	602.833	2025.17	269.167	199.833	0.132911	0.33149
At-AT1G67310.1	Bju-BjuB010899	0.158083	0.46571	0.339445	2874	662.25	2211.75	315.25	229.75	0.142534	0.346923
At-AT2G22300.1	Bju-BjuA015922	0.0657156	0.440691	0.149119	3036	673.167	2362.83	148.667	224.333	0.0629188	0.333251
At-AT2G22300.1	Bju-BjuA036701	0.0730962	0.432692	0.168934	2781	622.5	2158.5	150.333	204.667	0.0696471	0.328782
At-AT2G22300.1	Bju-BjuB024226	0.0614144	0.308271	0.199222	2940	653.417	2286.58	134.833	165.167	0.0589672	0.252774
At-AT3G16940.1	Bju-BjuA020164	0.0892832	0.503916	0.177179	2514	563.667	1950.33	164.167	206.833	0.0841736	0.366943
At-AT5G09410.3	Bju-BjuA047373	0.108856	0.411037	0.264834	2820	638.083	2181.92	221.083	201.917	0.101325	0.316442
At-AT5G09410.3	Bju-BjuB036235	0.104467	0.378032	0.276344	2781	625.833	2155.17	210.167	185.833	0.0975176	0.296937
At-AT5G64220.1	Bju-BjuB036235	0.135288	0.750306	0.18031	2859	650.917	2208.08	273.333	308.667	0.123788	0.474203
At-AT5G09410.3	Bna-BnaA09T0087400ZS	0.152459	0.85015	0.179332	2769	631.333	2137.67	294.917	321.083	0.137962	0.50858
At-AT5G09410.3	Bna-BnaA10T0249400ZS	0.109535	0.409337	0.267592	2868	649.583	2218.42	226.083	204.917	0.101912	0.315459
At-AT5G09410.3	Bna-BnaC09T0081500ZS	0.164094	0.882272	0.185991	2814	641.667	2172.33	320.167	332.833	0.147384	0.518701
At-AT5G09410.3	Bna-BnaC09T0562700ZS	0.106101	0.406191	0.261209	2868	648.583	2219.42	219.583	203.417	0.0989374	0.313632
At-AT5G64220.1	Bna-BnaA09T0087400ZS	0.0585105	0.522169	0.112053	2952	677.917	2274.08	128	255	0.0562864	0.376152
At-AT5G64220.1	Bna-BnaA10T0249400ZS	0.141285	0.818277	0.172661	2967	679.417	2287.58	294.583	338.417	0.128775	0.498099
At-AT5G64220.1	Bna-BnaC09T0081500ZS	0.0573011	0.521616	0.109853	2952	677.083	2274.92	125.5	254.5	0.0551669	0.375877
At-AT5G64220.1	Bna-BnaC09T0562700ZS	0.138075	0.816621	0.169081	2967	678	2289	288.667	337.333	0.12611	0.497542
At-AT2G22300.1	Bna-BnaA04T0144800ZS	0.0661582	0.422769	0.156488	3036	672.5	2363.5	149.667	217.333	0.0633242	0.323172
At-AT2G22300.1	Bna-BnaA09T0593600ZS	0.0688517	0.42303	0.162759	2766	621.417	2144.58	141.083	200.917	0.0657859	0.32332
At-AT2G22300.1	Bna-BnaC04T0436000ZS	0.0661529	0.416486	0.158836	3027	668.583	2358.42	149.333	213.667	0.0633193	0.319581
At-AT2G22300.1	Bna-BnaC08T0446100ZS	0.0722383	0.409125	0.176568	2751	618.917	2132.08	146.833	195.167	0.0688685	0.315336
At-AT1G67310.1	Bna-BnaA02T0165500ZS	0.137372	0.439775	0.312368	2859	656.917	2202.08	276.417	218.583	0.125525	0.332741
At-AT1G67310.1	Bna-BnaA07T0292300ZS	0.145138	0.410969	0.35316	2784	643.167	2140.83	282.5	203.5	0.131958	0.316403
At-AT1G67310.1	Bna-BnaA07T0280700ZS	0.171238	0.457206	0.374531	2805	642.417	2162.58	331.083	219.917	0.153096	0.342327
At-AT1G67310.1	Bna-BnaC02T0212100ZS	0.139621	0.422113	0.330766	2859	653.917	2205.08	280.917	211.083	0.127395	0.322799
At-AT1G67310.1	Bna-BnaC06T0335700ZS	0.138859	0.415689	0.334045	2718	631.417	2086.58	264.5	201.5	0.126762	0.319124
At-AT1G67310.1	Bna-BnaC06T0321600ZS	0.160762	0.438704	0.366448	2769	631.25	2137.75	309.333	209.667	0.1447	0.332145
At-AT3G16940.1	Bna-BnaA05T0387500ZS	0.0878606	0.501654	0.175142	2514	564.083	1949.92	161.667	206.333	0.0829095	0.365785
At-AT3G16940.1	Bna-BnaC05T0432700ZS	0.0901869	0.511674	0.176259	2514	564.417	1949.58	165.667	209.333	0.0849754	0.370884
At-AT1G67310.1	Bni-BniB03g044530.2N.1	0.150494	0.418589	0.359526	2571	593.333	1977.67	269.667	190.333	0.136356	0.320787
At-AT1G67310.1	Bni-BniB03g042880.2N.1	0.159925	0.43335	0.369043	2817	644.333	2172.67	312.917	212.083	0.144024	0.329152
At-AT1G67310.1	Bni-BniB05g063630.2N.1	0.138794	0.447438	0.310196	2844	654.583	2189.42	277.417	220.583	0.126708	0.336983
At-AT2G22300.1	Bni-BniB01g021790.2N.1	0.0585247	0.308452	0.189737	3054	676.833	2377.17	133.833	171.167	0.0562995	0.252893
At-AT3G16940.1	Bni-BniB01g047810.2N.1	0.0827899	0.495366	0.167129	2493	558.083	1934.92	151.667	202.333	0.0783841	0.36255
At-AT3G16940.1	Bni-BniB07g021830.2N.1	0.161378	0.826595	0.195232	2529	570.167	1958.83	284.417	285.583	0.145197	0.500877
At-AT5G09410.3	Bni-BniB02g052270.2N.1	0.114454	0.412884	0.277206	2892	653	2239	237.667	207.333	0.106149	0.317509
At-AT5G09410.3	Bni-BniB07g042700.2N.1	0.154067	0.88653	0.173787	2796	637.167	2158.83	300.667	331.333	0.139273	0.52001
At-AT5G64220.1	Bni-BniB02g052270.2N.1	0.138002	0.753711	0.183096	2970	677.25	2292.75	289	322	0.12605	0.475452
At-AT5G64220.1	Bni-BniB07g042700.2N.1	0.0566543	0.456982	0.123975	2961	679.417	2281.58	124.5	232.5	0.0545674	0.342205
At-AT5G09410.3	Bol-Bol043749	0.108753	0.408009	0.266545	2868	649.583	2218.42	224.583	204.417	0.101236	0.314689
At-AT5G64220.1	Bol-Bol043749	0.138292	0.805204	0.171748	2961	677.917	2283.08	288.333	334.667	0.126291	0.493669
At-AT2G22300.1	Bol-Bol044752	0.0674282	0.39395	0.171159	2760	620	2140	138	190	0.064486	0.306452
At-AT1G67310.1	Bol-Bol012596	0.160762	0.444413	0.361741	2769	631.25	2137.75	309.333	211.667	0.1447	0.335314
At-AT3G16940.1	Bol-Bol036896	0.0917227	0.506068	0.181246	2514	564.25	1949.75	168.333	207.667	0.0863359	0.36804
At-AT5G09410.3	Bra-BraA09000868	0.150347	0.879007	0.171042	2769	631.167	2137.83	291.25	326.75	0.136236	0.517692
At-AT5G64220.1	Bra-BraA09000868	0.0568441	0.514989	0.110379	2952	677.75	2274.25	124.5	252.5	0.0547433	0.372556
At-AT5G64220.1	Bra-BraA10002895	0.158673	0.860081	0.184486	2991	684.083	2306.92	329.917	350.083	0.143012	0.511755
At-AT2G22300.1	Bra-BraA04001606	0.0661604	0.441288	0.149926	3015	670	2345	148.5	223.5	0.0633262	0.333582
At-AT2G22300.1	Bra-BraA09005822	0.0746738	0.415106	0.179891	2790	624.5	2165.5	153.917	199.083	0.0710767	0.318788
At-AT1G67310.1	Bra-BraA02001924	0.137954	0.442528	0.31174	2850	652.417	2197.58	276.917	218.083	0.12601	0.33427
At-AT1G67310.1	Bra-BraA07003117	0.145138	0.410969	0.35316	2784	643.167	2140.83	282.5	203.5	0.131958	0.316403
At-AT1G67310.1	Bra-BraA07002990	0.171253	0.459911	0.372361	2805	642.583	2162.42	331.083	220.917	0.153108	0.343795
At-AT3G16940.1	Bra-BraA05003452	0.086503	0.5228	0.165461	2505	560.917	1944.08	158.833	211.167	0.0817009	0.376467
Bna-BnaA02T0165500ZS	Bol-Bol012596	0.124045	0.365658	0.339239	2862	655.667	2206.33	252.25	189.75	0.11433	0.2894
Bna-BnaA04T0144800ZS	Bol-Bol044752	0.0494855	0.335331	0.147572	2757	620.083	2136.92	102.333	167.667	0.0478883	0.270394
Bna-BnaA05T0387500ZS	Bol-Bol036896	0.010634	0.105271	0.101015	2559	570.167	1988.83	21	56	0.010559	0.0982169
Bna-BnaA07T0280700ZS	Bol-Bol012596	0.03405	0.0853737	0.398835	2901	663	2238	74.5	53.5	0.0332887	0.0806938
Bna-BnaA08T0099200ZS	Bol-Bol028253	0.00706248	0.0395424	0.178605	2757	623.083	2133.92	15	24	0.00702933	0.0385181
Bna-BnaA09T0087400ZS	Bol-Bol043749	0.154793	0.839144	0.184465	2868	656.917	2211.08	309.25	331.75	0.139864	0.505011
Bna-BnaA09T0593600ZS	Bol-Bol044752	0.0145818	0.102141	0.142762	2775	628.333	2146.67	31	60	0.014441	0.0954907
Bna-BnaA10T0249400ZS	Bol-Bol043749	0.0191648	0.0990619	0.193463	3015	689.667	2325.33	44	64	0.018922	0.0927985
Bna-BnaC02T0212100ZS	Bol-Bol012596	0.124694	0.383885	0.324821	2862	653.167	2208.83	253.75	196.25	0.11488	0.300459
Bna-BnaC04T0436000ZS	Bol-Bol044752	0.0533848	0.345279	0.154613	2754	617.667	2136.33	110.083	170.917	0.0515291	0.276713
Bna-BnaC05T0432700ZS	Bol-Bol036896	0.00454012	0.0105884	0.428782	2559	570.667	1988.33	9	6	0.0045264	0.010514
Bna-BnaC06T0321600ZS	Bol-Bol012596	0	0.00300075	0	2928	667.833	2260.17	0	2	0	0.00299476
Bna-BnaC08T0446100ZS	Bol-Bol044752	0.0137152	0.035984	0.381147	2760	626.167	2133.83	29	22	0.0135906	0.0351344
Bna-BnaC08T0139200ZS	Bol-Bol028253	0	0	NaN	2757	622.333	2134.67	0	0	0	0
Bna-BnaC09T0081500ZS	Bol-Bol043749	0.154926	0.829887	0.186684	2868	656.25	2211.75	309.583	329.417	0.139972	0.501968
Bca-BcaC02g08673	Bni-BniB01g021790.2N.1	4.16E-04	0.00288393	0.144089	3102	694.833	2407.17	1	2	4.15E-04	0.00287839
Bca-BcaC02g08717	Bni-BniB01g021790.2N.1	0.0218089	0.201921	0.108007	3063	682.583	2380.42	51.1667	120.833	0.0214948	0.177024
Bca-BcaC07g41082	Bni-BniB01g021790.2N.1	0.0497142	0.316468	0.157091	2724	613.917	2110.08	101.5	158.5	0.0481024	0.258178
Bca-BcaB06g25786	Bni-BniB01g047810.2N.1	5.06E-04	0.0216329	0.0234105	2538	562.75	1975.25	1	12	5.06E-04	0.0213239
Bca-BcaC05g28839	Bni-BniB01g047810.2N.1	0.0242748	0.21993	0.110375	2529	561.333	1967.67	47	107	0.0238862	0.190618
Bca-BcaB08g37208	Bni-BniB02g052270.2N.1	0.0381562	0.169973	0.224484	2907	660.25	2246.75	83.5833	100.417	0.0372019	0.152089
Bca-BcaB05g24261	Bni-BniB03g044530.2N.1	0.121688	0.435653	0.279324	2652	614.833	2037.17	228.833	203.167	0.112329	0.330442
Bca-BcaC03g14832	Bni-BniB03g044530.2N.1	0.131338	0.397092	0.330749	2616	606	2010	242.167	186.833	0.120481	0.308306
Bca-BcaB05g24261	Bni-BniB03g042880.2N.1	0.129433	0.408549	0.316812	2910	668.25	2241.75	266.5	210.5	0.11888	0.315002
Bca-BcaB05g24261	Bni-BniB05g063630.2N.1	0.00216123	0.0145248	0.148796	3012	695.167	2316.83	5	10	0.00215812	0.014385
Bca-BcaB08g37208	Bni-BniB07g042700.2N.1	0.16695	0.852004	0.195949	2814	644.833	2169.17	324.667	328.333	0.149673	0.509175
Bca-BcaB04g18367	Bni-BniB07g021830.2N.1	0	0.00650587	0	2748	617.5	2130.5	0	4	0	0.00647773
Bca-BcaC07g37956	Bni-BniB07g021830.2N.1	0.01446	0.123675	0.116919	2748	618.333	2129.67	30.5	70.5	0.0143215	0.114016
Bju-BjuA007234	Bni-BniB05g063630.2N.1	0.031417	0.185886	0.169013	3000	692.417	2307.58	71	114	0.0307681	0.164641
Bju-BjuA007234	Bni-BniB03g044530.2N.1	0.113869	0.36766	0.309713	2652	615.333	2036.67	215.167	178.833	0.105646	0.290628
Bju-BjuA007234	Bni-BniB03g042880.2N.1	0.123432	0.377704	0.326797	2913	669.5	2243.5	255.333	198.667	0.11381	0.296739
Bju-BjuA015922	Bni-BniB01g021790.2N.1	0.0208644	0.215227	0.0969412	3078	688.583	2389.42	49.1667	128.833	0.0205768	0.187099
Bju-BjuA020164	Bni-BniB01g047810.2N.1	0.027253	0.201907	0.134978	2529	561.167	1967.83	52.6667	99.3333	0.0267638	0.177012
Bju-BjuA027382	Bni-BniB05g063630.2N.1	0.118447	0.419806	0.282146	2856	661	2195	240.5	212.5	0.109567	0.321483
Bju-BjuA031890	Bni-BniB05g063630.2N.1	0.145633	0.441763	0.329662	2583	596.083	1986.92	263	199	0.132366	0.333846
Bju-BjuA027382	Bni-BniB03g044530.2N.1	0.0594833	0.188545	0.315487	2613	607.833	2005.17	114.667	101.333	0.0571856	0.166712
Bju-BjuA031890	Bni-BniB03g044530.2N.1	0.155559	0.420487	0.369948	2283	530.75	1752.25	246.167	170.833	0.140486	0.321872
Bju-BjuA031890	Bni-BniB03g042880.2N.1	0.0773754	0.21147	0.365893	2625	605.083	2019.92	148.5	111.5	0.0735179	0.184272
Bju-BjuA028562	Bni-BniB07g021830.2N.1	0.0168687	0.123368	0.136735	2748	619.75	2128.25	35.5	70.5	0.0166804	0.113756
Bju-BjuA036701	Bni-BniB01g021790.2N.1	0.0460687	0.333851	0.137992	2772	623.5	2148.5	96	168	0.0446823	0.269447
Bju-BjuA047373	Bni-BniB02g052270.2N.1	0.0335638	0.191353	0.175403	2964	674	2290	75.1667	113.833	0.0328239	0.168892
Bju-BjuB024226	Bni-BniB01g021790.2N.1	0.00302921	0.00447429	0.677027	2988	672.5	2315.5	7	3	0.0030231	0.00446097
Bju-BjuB036235	Bni-BniB02g052270.2N.1	0.00626799	0.0890412	0.0703943	2898	655.083	2242.92	14	55	0.00624187	0.0839588
Bju-BjuB030538	Bni-BniB03g044530.2N.1	0.0104486	0.0157557	0.66316	2676	620	2056	21.3333	9.66667	0.0103761	0.0155914
Bni-BniB01g021790.2N.1	Bol-Bol044752	0.0451682	0.307124	0.147068	2754	621	2133	93.5	156.5	0.043835	0.252013
Bni-BniB01g047810.2N.1	Bol-Bol036896	0.0253298	0.226973	0.111598	2529	561.667	1967.33	49	110	0.0249068	0.195846
Bni-BniB02g052270.2N.1	Bol-Bol043749	0.0301644	0.183642	0.164256	3006	683.5	2322.5	68.6667	111.333	0.0295658	0.162887
Bni-BniB03g042880.2N.1	Bol-Bol012596	0.0662926	0.181872	0.364501	2910	666.667	2243.33	142.333	107.667	0.0634473	0.1615
Bni-BniB07g042700.2N.1	Bol-Bol043749	0.143997	0.85435	0.168545	2880	658.917	2221.08	291	336	0.131017	0.509928
Bni-BniB07g021830.2N.1	Bol-Bol028253	0.0125516	0.127349	0.0985603	2748	619	2129	26.5	72.5	0.0124472	0.117124
Bca-BcaB06g25786	Bol-Bol036896	0.0263446	0.23655	0.11137	2532	561.917	1970.08	51	114	0.0258872	0.202877
Bca-BcaC05g28839	Bol-Bol036896	0.00555137	0.00882104	0.629334	2559	570.167	1988.83	11	5	0.00553088	0.00876937
Bca-BcaB05g24261	Bol-Bol012596	0.129702	0.387848	0.334414	2841	651.083	2189.92	260.833	197.167	0.119107	0.302829
Bca-BcaC03g14832	Bol-Bol012596	0.130842	0.4013	0.326046	2793	637.917	2155.08	258.75	198.25	0.120065	0.310777
Bca-BcaC02g08673	Bol-Bol044752	0.0446704	0.304703	0.146603	2754	621	2133	92.5	155.5	0.0433662	0.250403
Bca-BcaC02g08717	Bol-Bol044752	0.0538919	0.345161	0.156136	2754	617.833	2136.17	111.083	170.917	0.0520012	0.276639
Bca-BcaC07g41082	Bol-Bol044752	0.0134034	0.0417064	0.321375	2724	616.25	2107.75	28	25	0.0132843	0.040568
Bca-BcaB04g18367	Bol-Bol028253	0.0125516	0.131188	0.0956763	2748	619	2129	26.5	74.5	0.0124472	0.120355
Bca-BcaC07g37956	Bol-Bol028253	0.00516919	0.00808633	0.639251	2757	621.667	2135.33	11	5	0.00515142	0.00804289
Bca-BcaB08g37208	Bol-Bol043749	0.0325994	0.123833	0.263253	2919	667.25	2251.75	71.8333	76.1667	0.0319011	0.11415
Bju-BjuA007234	Bra-BraA02001924	0.0142538	0.0843871	0.16891	2943	676.583	2266.42	32	54	0.0141192	0.0798128
Bju-BjuA007234	Bra-BraA07003117	0.114066	0.357487	0.319076	2907	674.333	2232.67	236.25	191.75	0.105815	0.284355
Bju-BjuA007234	Bra-BraA07002990	0.124032	0.38176	0.324895	2898	663.75	2234.25	255.417	198.583	0.114319	0.299184
Bju-BjuA015922	Bra-BraA04001606	0.00610915	0.070739	0.0863619	3072	688.833	2383.17	14.5	46.5	0.00608434	0.0675054
Bju-BjuA015922	Bra-BraA09005822	0.0527422	0.385138	0.136944	2790	626.917	2163.08	110.167	188.833	0.0509304	0.30121
Bju-BjuA020164	Bra-BraA05003452	0.00661316	0.0275623	0.239935	2604	578.917	2025.08	13.3333	15.6667	0.00658409	0.027062
Bju-BjuA027382	Bra-BraA02001924	0.109379	0.391315	0.279515	2805	647.5	2157.5	219.583	197.417	0.101777	0.304891
Bju-BjuA031890	Bra-BraA02001924	0.140721	0.452569	0.310938	2520	580	1940	248.917	197.083	0.128308	0.339799
Bju-BjuA031890	Bra-BraA07002990	0.0261894	0.0465594	0.562494	2649	609.167	2039.83	52.5	27.5	0.0257374	0.0451436
Bju-BjuA031890	Bra-BraA07003117	0.145735	0.368451	0.395535	2571	595.417	1975.58	261.667	173.333	0.13245	0.291113
Bju-BjuA028562	Bra-BraA08001247	0	0.00321286	0	2757	623.833	2133.17	0	2	0	0.00320599
Bju-BjuA036701	Bra-BraA04001606	0.0505512	0.382425	0.132186	2754	619.75	2134.25	104.333	185.667	0.0488852	0.299583
Bju-BjuA036701	Bra-BraA09005822	0.00698166	0.0391926	0.178137	2787	628.5	2158.5	15	24	0.00694927	0.0381862
Bna-BnaC09T0562700ZS	Bra-BraA09000868	0.152502	0.893258	0.170726	2874	657.167	2216.83	305.917	343.083	0.137997	0.522064
Bna-BnaC09T0562700ZS	Bra-BraA10002895	0.0242865	0.103707	0.234184	3009	686.583	2322.42	55.5	66.5	0.0238975	0.0968564
Bna-BnaA10T0249400ZS	Bra-BraA09000868	0.156738	0.917402	0.17085	2874	658.75	2215.25	313.333	348.667	0.141444	0.529285
Bna-BnaA10T0249400ZS	Bra-BraA10002895	0.00627392	0.00803514	0.780811	3009	688.167	2320.83	14.5	5.5	0.00624776	0.00799225
Bna-BnaA09T0087400ZS	Bra-BraA09000868	0.00434721	0.0403685	0.107688	2994	687	2307	10	27	0.00433463	0.0393013
Bna-BnaA09T0087400ZS	Bra-BraA10002895	0.164542	0.924948	0.177894	2871	658.833	2212.17	326.833	350.167	0.147744	0.531495
Bna-BnaC09T0081500ZS	Bra-BraA09000868	0.00853712	0.109041	0.0782931	2982	684.833	2297.17	19.5	69.5	0.00848872	0.101485
Bna-BnaC09T0081500ZS	Bra-BraA10002895	0.161665	0.922048	0.175332	2871	658	2213	321.833	349.167	0.145429	0.530648
Bna-BnaC04T0436000ZS	Bra-BraA04001606	0.00909422	0.131391	0.0692148	3063	684.5	2378.5	21.5	82.5	0.00903931	0.120526
Bna-BnaC04T0436000ZS	Bra-BraA09005822	0.053364	0.372447	0.143279	2781	622.833	2158.17	111.167	182.833	0.0515098	0.293551
Bna-BnaA04T0144800ZS	Bra-BraA04001606	0.00568543	0.0804136	0.0707024	3072	688.5	2383.5	13.5	52.5	0.00566394	0.0762527
Bna-BnaA04T0144800ZS	Bra-BraA09005822	0.0522297	0.34919	0.149574	2790	626.25	2163.75	109.167	174.833	0.0504525	0.279175
Bna-BnaA09T0593600ZS	Bra-BraA04001606	0.0507645	0.361483	0.140434	2745	619.417	2125.58	104.333	177.667	0.0490846	0.286829
Bna-BnaA09T0593600ZS	Bra-BraA09005822	0.0121	0.0512833	0.235945	2781	628.75	2152.25	25.8333	31.1667	0.0120029	0.0495693
Bna-BnaC08T0446100ZS	Bra-BraA04001606	0.0591995	0.37589	0.157491	2733	617.583	2115.42	120.417	182.583	0.0569234	0.295642
Bna-BnaC08T0446100ZS	Bra-BraA09005822	0.0252475	0.111907	0.225611	2760	625.25	2134.75	53	65	0.0248273	0.103958
Bna-BnaA07T0292300ZS	Bra-BraA02001924	0.110562	0.38471	0.28739	2832	655.417	2176.58	223.75	197.25	0.102799	0.300954
Bna-BnaA07T0292300ZS	Bra-BraA07003117	4.37E-04	0	#NAME?	2976	689.5	2286.5	1	0	4.37E-04	0
Bna-BnaA07T0292300ZS	Bra-BraA07002990	0.127637	0.326403	0.391042	2868	661.25	2206.75	259	175	0.117367	0.26465
Bna-BnaC06T0335700ZS	Bra-BraA02001924	0.106193	0.358098	0.296546	2772	643.583	2128.42	210.75	183.25	0.0990173	0.284734
Bna-BnaC06T0335700ZS	Bra-BraA07003117	0.0348914	0.136128	0.256312	2880	672.75	2207.25	75.25	83.75	0.0340922	0.124489
Bna-BnaC06T0335700ZS	Bra-BraA07002990	0.117669	0.341202	0.344866	2793	646.583	2146.42	233.75	177.25	0.108902	0.274133
Bna-BnaC06T0321600ZS	Bra-BraA02001924	0.124482	0.377861	0.329438	2781	637	2144	245.917	189.083	0.1147	0.296834
Bna-BnaC06T0321600ZS	Bra-BraA07002990	0.0345191	0.0853623	0.404383	2901	663.083	2237.92	75.5	53.5	0.0337367	0.0806837
Bna-BnaC06T0321600ZS	Bra-BraA07003117	0.133265	0.320923	0.415256	2835	653.667	2181.33	266.333	170.667	0.122097	0.261091
Bna-BnaA07T0280700ZS	Bra-BraA02001924	0.122891	0.39553	0.3107	2826	647.667	2178.33	246.917	199.083	0.113351	0.307385
Bna-BnaA07T0280700ZS	Bra-BraA07002990	0.00482864	0.0178957	0.269821	2964	678.583	2285.42	11	12	0.00481313	0.0176839
Bna-BnaA07T0280700ZS	Bra-BraA07003117	0.128976	0.327624	0.393672	2868	661.167	2206.83	261.5	175.5	0.118496	0.26544
Bna-BnaC02T0212100ZS	Bra-BraA02001924	0.0159722	0.0843321	0.189397	2955	677	2278	36	54	0.0158033	0.0797637
Bna-BnaC02T0212100ZS	Bra-BraA07003117	0.114161	0.375339	0.304153	2907	671.333	2235.67	236.75	198.25	0.105897	0.295308
Bna-BnaC02T0212100ZS	Bra-BraA07002990	0.124951	0.4055	0.308141	2907	663.25	2243.75	258.25	207.75	0.115097	0.31323
Bna-BnaA02T0165500ZS	Bra-BraA02001924	0.0137593	0.0841676	0.163475	2952	678.25	2273.75	31	54	0.0136339	0.0796167
Bna-BnaA02T0165500ZS	Bra-BraA07003117	0.113143	0.356359	0.317498	2916	676	2240	235.25	191.75	0.105022	0.283654
Bna-BnaA02T0165500ZS	Bra-BraA07002990	0.123591	0.385523	0.320579	2907	665.417	2241.58	255.417	200.583	0.113945	0.30144
Bna-BnaC08T0139200ZS	Bra-BraA08001247	0.00706248	0.0412362	0.171269	2757	623.083	2133.92	15	25	0.00702933	0.040123
Bna-BnaA08T0099200ZS	Bra-BraA08001247	0	0.00160471	0	2757	623.833	2133.17	0	1	0	0.00160299
Bna-BnaC05T0432700ZS	Bra-BraA05003452	0.0143373	0.0995762	0.143983	2550	566.583	1983.42	28.1667	52.8333	0.0142011	0.093249
Bna-BnaA05T0387500ZS	Bra-BraA05003452	0.00895823	0.0768196	0.116614	2550	566.083	1983.92	17.6667	41.3333	0.00890494	0.0730163
Bni-BniB01g021790.2N.1	Bra-BraA04001606	0.0203835	0.207263	0.0983459	3057	686.583	2370.42	47.6667	124.333	0.020109	0.18109
Bni-BniB01g021790.2N.1	Bra-BraA09005822	0.0495983	0.317576	0.156177	2787	627	2160	103.667	162.333	0.0479938	0.258905
Bni-BniB01g047810.2N.1	Bra-BraA05003452	0.0257503	0.217494	0.118395	2520	557.917	1962.08	49.6667	105.333	0.0253132	0.188798
Bni-BniB02g052270.2N.1	Bra-BraA09000868	0.145034	0.960339	0.151024	2874	656.583	2217.42	292.417	355.583	0.131873	0.541566
Bni-BniB02g052270.2N.1	Bra-BraA10002895	0.0397102	0.201273	0.197295	3000	681.667	2318.33	89.6667	120.333	0.0386772	0.176528
Bni-BniB03g044530.2N.1	Bra-BraA02001924	0.113696	0.396659	0.286635	2625	607.583	2017.42	212.833	187.167	0.105498	0.308051
Bni-BniB03g044530.2N.1	Bra-BraA07003117	0.0569005	0.182436	0.311893	2631	614.417	2016.58	110.5	99.5	0.0547957	0.161942
Bni-BniB03g044530.2N.1	Bra-BraA07002990	0.132102	0.381626	0.346154	2577	594.833	1982.17	240.083	177.917	0.121122	0.299103
Bni-BniB03g042880.2N.1	Bra-BraA02001924	0.119155	0.39143	0.30441	2841	652	2189	241.167	198.833	0.110172	0.304959
Bni-BniB03g042880.2N.1	Bra-BraA07002990	0.0637811	0.183926	0.346776	2946	675.417	2270.58	138.833	110.167	0.0611443	0.163109
Bni-BniB03g042880.2N.1	Bra-BraA07003117	0.128019	0.368011	0.347867	2886	666.167	2219.83	261.25	193.75	0.117689	0.290843
Bni-BniB05g063630.2N.1	Bra-BraA02001924	0.0349739	0.190788	0.183313	2934	675.75	2258.25	77.1667	113.833	0.034171	0.168455
Bni-BniB05g063630.2N.1	Bra-BraA07003117	0.118882	0.390274	0.304612	2898	671	2227	244.833	204.167	0.109939	0.304272
Bni-BniB05g063630.2N.1	Bra-BraA07002990	0.130508	0.383497	0.340311	2886	661.167	2224.83	266.5	198.5	0.119784	0.300227
Bni-BniB07g042700.2N.1	Bra-BraA09000868	0.0166859	0.224995	0.0741611	2949	676.5	2272.5	37.5	131.5	0.0165016	0.194383
Bni-BniB07g042700.2N.1	Bra-BraA10002895	0.152538	0.94808	0.160892	2883	660	2223	306.833	355.167	0.138027	0.538131
Bni-BniB07g021830.2N.1	Bra-BraA08001247	0.0168687	0.121468	0.138873	2748	619.75	2128.25	35.5	69.5	0.0166804	0.112142
Bol-Bol043749	Bra-BraA09000868	0.153022	0.873728	0.175137	2868	656.75	2211.25	306.083	338.917	0.138421	0.516051
Bol-Bol043749	Bra-BraA10002895	0.0256811	0.108869	0.235889	3003	685.833	2317.17	58.5	69.5	0.0252464	0.101337
Bol-Bol044752	Bra-BraA04001606	0.0511865	0.36443	0.140456	2736	617.25	2118.75	104.833	178.167	0.0494789	0.288646
Bol-Bol044752	Bra-BraA09005822	0.0173843	0.102927	0.168899	2769	625.583	2143.42	36.8333	60.1667	0.0171844	0.0961769
Bol-Bol012596	Bra-BraA02001924	0.124482	0.383076	0.324954	2781	637	2144	245.917	191.083	0.1147	0.299974
Bol-Bol012596	Bra-BraA07002990	0.0345191	0.0853623	0.404383	2901	663.083	2237.92	75.5	53.5	0.0337367	0.0806837
Bol-Bol028253	Bra-BraA08001247	0.00706248	0.0412362	0.171269	2757	623.083	2133.92	15	25	0.00702933	0.040123
Bol-Bol036896	Bra-BraA05003452	0.0148476	0.0996703	0.148967	2550	566.083	1983.92	29.1667	52.8333	0.0147016	0.0933314
