# Supplementary material for: Genome-Wide Identification and Characterization of the Calmodulin-Binding Transcription Activators (CAMTA) Gene Family in Brassica U-Triangle Species and Its Potential Role in Response to Phytohormones and Abiotic Stresses
Source: Plants (Basel). 2026 Feb 3;15(3):480. doi: 10.3390/plants15030480 (PMC12899841; doi:10.3390/plants15030480)
Supplement: Supplementary file 1 [file plants-15-00480-s001.zip › Table S3. Predicted miRNA-target pairs between B. napus miRNAs and CAMTA genes.xlsx]

## Sheet: Table S2
Table S3. Predicted miRNA-target pairs between B. napus miRNAs and CAMTA genes
miRNA_Acc.	Target_Acc.	Expectation	UPE$	miRNA_start	miRNA_end	Target_start	Target_end	miRNA_aligned_fragment	alignment	Target_aligned_fragment	Inhibition	Target_Desc.	Multiplicity
bna-miR1140	BnaCAMTA2.2	4.5	-1	1	21	3988	4008	ACAGCCUAAACCAAUCGGAGC	::.::.:: ::::.::.::	UCUUCGGUUAGUUUGGGUUGG	Cleavage	scaffoldC09 5229827 5235662	1
bna-miR156a	BnaCAMTA2.1	5	-1	1	21	5360	5380	UGACAGAAGAGAGUGAGCACA	::. .:.:.:.:::: :::	AUUGUGUAUUUUUUUCUUUCA	Cleavage	scaffoldA09 5098451 5104344	1
bna-miR156a	BnaCAMTA4.6	4.5	-1	1	21	1373	1392	UGACAGAAGAGAGUGAGCACA	::::. :::::: :::::.	GCUGCUU-CUCUCUGCUGUCG	Cleavage	scaffoldC06 44190155 44195534	1
bna-miR156a	BnaCAMTA4.3	5	-1	1	21	1283	1302	UGACAGAAGAGAGUGAGCACA	::::. :::::: :::::	GCUGCUU-CUCUCUGCUGUCU	Cleavage	scaffoldA07 26880853 26886004	1
bna-miR156a	BnaCAMTA4.4	5	-1	1	21	1214	1233	UGACAGAAGAGAGUGAGCACA	::::. :::::: .::::.	GCUGCUU-CUCUCUCUUGUCG	Cleavage	scaffoldC02 18470921 18476143	1
bna-miR156d	BnaCAMTA2.1	5	-1	1	20	5361	5380	UGACAGAAGAGAGUGAGCAC	::. .:.:.:.:::: :::	UUGUGUAUUUUUUUCUUUCA	Cleavage	scaffoldA09 5098451 5104344	1
bna-miR156d	BnaCAMTA4.6	4.5	-1	1	20	1374	1392	UGACAGAAGAGAGUGAGCAC	::::. :::::: :::::.	CUGCUU-CUCUCUGCUGUCG	Cleavage	scaffoldC06 44190155 44195534	1
bna-miR156d	BnaCAMTA4.3	5	-1	1	20	1284	1302	UGACAGAAGAGAGUGAGCAC	::::. :::::: :::::	CUGCUU-CUCUCUGCUGUCU	Cleavage	scaffoldA07 26880853 26886004	1
bna-miR156d	BnaCAMTA4.4	5	-1	1	20	1215	1233	UGACAGAAGAGAGUGAGCAC	::::. :::::: .::::.	CUGCUU-CUCUCUCUUGUCG	Cleavage	scaffoldC02 18470921 18476143	1
bna-miR156e	BnaCAMTA2.1	5	-1	1	20	5361	5380	UGACAGAAGAGAGUGAGCAC	::. .:.:.:.:::: :::	UUGUGUAUUUUUUUCUUUCA	Cleavage	scaffoldA09 5098451 5104344	1
bna-miR156e	BnaCAMTA4.6	4.5	-1	1	20	1374	1392	UGACAGAAGAGAGUGAGCAC	::::. :::::: :::::.	CUGCUU-CUCUCUGCUGUCG	Cleavage	scaffoldC06 44190155 44195534	1
bna-miR156e	BnaCAMTA4.3	5	-1	1	20	1284	1302	UGACAGAAGAGAGUGAGCAC	::::. :::::: :::::	CUGCUU-CUCUCUGCUGUCU	Cleavage	scaffoldA07 26880853 26886004	1
bna-miR156e	BnaCAMTA4.4	5	-1	1	20	1215	1233	UGACAGAAGAGAGUGAGCAC	::::. :::::: .::::.	CUGCUU-CUCUCUCUUGUCG	Cleavage	scaffoldC02 18470921 18476143	1
bna-miR156f	BnaCAMTA2.1	5	-1	1	20	5361	5380	UGACAGAAGAGAGUGAGCAC	::. .:.:.:.:::: :::	UUGUGUAUUUUUUUCUUUCA	Cleavage	scaffoldA09 5098451 5104344	1
bna-miR156f	BnaCAMTA4.6	4.5	-1	1	20	1374	1392	UGACAGAAGAGAGUGAGCAC	::::. :::::: :::::.	CUGCUU-CUCUCUGCUGUCG	Cleavage	scaffoldC06 44190155 44195534	1
bna-miR156f	BnaCAMTA4.3	5	-1	1	20	1284	1302	UGACAGAAGAGAGUGAGCAC	::::. :::::: :::::	CUGCUU-CUCUCUGCUGUCU	Cleavage	scaffoldA07 26880853 26886004	1
bna-miR156f	BnaCAMTA4.4	5	-1	1	20	1215	1233	UGACAGAAGAGAGUGAGCAC	::::. :::::: .::::.	CUGCUU-CUCUCUCUUGUCG	Cleavage	scaffoldC02 18470921 18476143	1
bna-miR159	BnaCAMTA2.1	3.5	-1	1	21	4920	4940	UUUGGAUUGAAGGGAGCUCUA	.:::.:::.::..::::.:	AGGAGUUCCUUUUGAUCCGAC	Cleavage	scaffoldA09 5098451 5104344	1
bna-miR159	BnaCAMTA2.2	4	-1	1	21	4913	4933	UUUGGAUUGAAGGGAGCUCUA	.:::.:.:.::..::::.:	AGGAGUUUCUUUUGAUCCGAC	Cleavage	scaffoldC09 5229827 5235662	1
bna-miR159	BnaCAMTA6.2	5	-1	1	21	4321	4341	UUUGGAUUGAAGGGAGCUCUA	: ::.:...::.: ::::::	AAAAGUUUUUUUUAUUCCAAA	Cleavage	scaffoldC05 48558809 48563516	1
bna-miR159	BnaCAMTA3.2	4.5	-1	1	21	3291	3311	UUUGGAUUGAAGGGAGCUCUA	:::: ::.:::.::: ::	CUGAGCACCUUUCGAUCAAAC	Cleavage	scaffoldA09 59353439 59357926	1
bna-miR159	BnaCAMTA3.4	4.5	-1	1	21	3416	3436	UUUGGAUUGAAGGGAGCUCUA	:::: ::.:::.::: ::	CUGAGCACCUUUCGAUCAAAU	Cleavage	scaffoldC08 48576593 48580306	1
bna-miR166a	BnaCAMTA6.2	5	-1	1	21	1107	1127	UCGGACCAGGCUUCAUUCCCC	::::. :.: :.::::..::	UGGGAGAGGACCUUGGUUUGA	Translation	scaffoldC05 48558809 48563516	1
bna-miR166a	BnaCAMTA6.1	5	-1	1	21	1120	1140	UCGGACCAGGCUUCAUUCCCC	::::. :.: :.::::..::	AGGGAGAGGACCUUGGUUUGA	Translation	scaffoldA05 38245198 38253002	1
bna-miR166a	BnaCAMTA4.5	4.5	-1	1	21	3112	3132	UCGGACCAGGCUUCAUUCCCC	:::: :::..::::.::	CCGGAAAAAAGUUUGGUUCGU	Cleavage	scaffoldC06 42701838 42707162	1
bna-miR166b	BnaCAMTA6.2	5	-1	1	21	1107	1127	UCGGACCAGGCUUCAUUCCCC	::::. :.: :.::::..::	UGGGAGAGGACCUUGGUUUGA	Translation	scaffoldC05 48558809 48563516	1
bna-miR166b	BnaCAMTA6.1	5	-1	1	21	1120	1140	UCGGACCAGGCUUCAUUCCCC	::::. :.: :.::::..::	AGGGAGAGGACCUUGGUUUGA	Translation	scaffoldA05 38245198 38253002	1
bna-miR166b	BnaCAMTA4.5	4.5	-1	1	21	3112	3132	UCGGACCAGGCUUCAUUCCCC	:::: :::..::::.::	CCGGAAAAAAGUUUGGUUCGU	Cleavage	scaffoldC06 42701838 42707162	1
bna-miR166c	BnaCAMTA6.2	5	-1	1	21	1107	1127	UCGGACCAGGCUUCAUUCCCC	::::. :.: :.::::..::	UGGGAGAGGACCUUGGUUUGA	Translation	scaffoldC05 48558809 48563516	1
bna-miR166c	BnaCAMTA6.1	5	-1	1	21	1120	1140	UCGGACCAGGCUUCAUUCCCC	::::. :.: :.::::..::	AGGGAGAGGACCUUGGUUUGA	Translation	scaffoldA05 38245198 38253002	1
bna-miR166c	BnaCAMTA4.5	4.5	-1	1	21	3112	3132	UCGGACCAGGCUUCAUUCCCC	:::: :::..::::.::	CCGGAAAAAAGUUUGGUUCGU	Cleavage	scaffoldC06 42701838 42707162	1
bna-miR166d	BnaCAMTA6.2	5	-1	1	21	1107	1127	UCGGACCAGGCUUCAUUCCCC	::::. :.: :.::::..::	UGGGAGAGGACCUUGGUUUGA	Translation	scaffoldC05 48558809 48563516	1
bna-miR166d	BnaCAMTA6.1	5	-1	1	21	1120	1140	UCGGACCAGGCUUCAUUCCCC	::::. :.: :.::::..::	AGGGAGAGGACCUUGGUUUGA	Translation	scaffoldA05 38245198 38253002	1
bna-miR166d	BnaCAMTA4.5	4.5	-1	1	21	3112	3132	UCGGACCAGGCUUCAUUCCCC	:::: :::..::::.::	CCGGAAAAAAGUUUGGUUCGU	Cleavage	scaffoldC06 42701838 42707162	1
bna-miR166e	BnaCAMTA6.1	5	-1	1	21	1120	1140	UCGGACCAGGCUUCAUUCCCC	::::. :.: :.::::..::	AGGGAGAGGACCUUGGUUUGA	Translation	scaffoldA05 38245198 38253002	1
bna-miR166e	BnaCAMTA6.2	5	-1	1	21	1107	1127	UCGGACCAGGCUUCAUUCCCC	::::. :.: :.::::..::	UGGGAGAGGACCUUGGUUUGA	Translation	scaffoldC05 48558809 48563516	1
bna-miR166e	BnaCAMTA4.5	4.5	-1	1	21	3112	3132	UCGGACCAGGCUUCAUUCCCC	:::: :::..::::.::	CCGGAAAAAAGUUUGGUUCGU	Cleavage	scaffoldC06 42701838 42707162	1
bna-miR169a	BnaCAMTA3.1	5	-1	1	21	688	709	CAGCCAAGGAUGACUUG-CCGA	:.:: :: :: :::.:::::::	UUGGACAUGUAAUCUUUGGCUG	Cleavage	scaffoldA04 15765990 15771448	1
bna-miR169a	BnaCAMTA1.1	5	-1	1	21	2635	2655	CAGCCAAGGAUGACUUGCCGA	.::.:. ::::::: ::::	AUGGUAGAUCAUCCUGAGCUG	Cleavage	scaffoldA10 24166455 24171582	1
bna-miR169a	BnaCAMTA1.2	5	-1	1	21	2664	2684	CAGCCAAGGAUGACUUGCCGA	.::.:. ::::::: ::::	AUGGUAGAUCAUCCUGAGCUG	Cleavage	scaffoldC09 64695737 64700781	1
bna-miR169b	BnaCAMTA3.1	5	-1	1	21	688	709	CAGCCAAGGAUGACUUG-CCGA	:.:: :: :: :::.:::::::	UUGGACAUGUAAUCUUUGGCUG	Cleavage	scaffoldA04 15765990 15771448	1
bna-miR169b	BnaCAMTA1.1	5	-1	1	21	2635	2655	CAGCCAAGGAUGACUUGCCGA	.::.:. ::::::: ::::	AUGGUAGAUCAUCCUGAGCUG	Cleavage	scaffoldA10 24166455 24171582	1
bna-miR169b	BnaCAMTA1.2	5	-1	1	21	2664	2684	CAGCCAAGGAUGACUUGCCGA	.::.:. ::::::: ::::	AUGGUAGAUCAUCCUGAGCUG	Cleavage	scaffoldC09 64695737 64700781	1
bna-miR169c	BnaCAMTA3.1	4.5	-1	1	21	689	709	UAGCCAAGGAUGACUUGCCUA	:.: :: :: :::.::::::.	UGGACAUGUAAUCUUUGGCUG	Cleavage	scaffoldA04 15765990 15771448	1
bna-miR169d	BnaCAMTA3.1	4.5	-1	1	21	689	709	UAGCCAAGGAUGACUUGCCUA	:.: :: :: :::.::::::.	UGGACAUGUAAUCUUUGGCUG	Cleavage	scaffoldA04 15765990 15771448	1
bna-miR169e	BnaCAMTA3.1	4.5	-1	1	21	689	709	UAGCCAAGGAUGACUUGCCUA	:.: :: :: :::.::::::.	UGGACAUGUAAUCUUUGGCUG	Cleavage	scaffoldA04 15765990 15771448	1
bna-miR169f	BnaCAMTA3.1	4.5	-1	1	21	689	709	UAGCCAAGGAUGACUUGCCUA	:.: :: :: :::.::::::.	UGGACAUGUAAUCUUUGGCUG	Cleavage	scaffoldA04 15765990 15771448	1
bna-miR169g	BnaCAMTA3.1	4.5	-1	1	22	688	709	UAGCCAAGGAUGACUUGCCUGC	..: :: :: :::.::::::.	UUGGACAUGUAAUCUUUGGCUG	Cleavage	scaffoldA04 15765990 15771448	1
bna-miR169h	BnaCAMTA3.1	4.5	-1	1	22	688	709	UAGCCAAGGAUGACUUGCCUGC	..: :: :: :::.::::::.	UUGGACAUGUAAUCUUUGGCUG	Cleavage	scaffoldA04 15765990 15771448	1
bna-miR169i	BnaCAMTA3.1	4.5	-1	1	22	688	709	UAGCCAAGGAUGACUUGCCUGC	..: :: :: :::.::::::.	UUGGACAUGUAAUCUUUGGCUG	Cleavage	scaffoldA04 15765990 15771448	1
bna-miR169j	BnaCAMTA3.1	4.5	-1	1	22	688	709	UAGCCAAGGAUGACUUGCCUGC	..: :: :: :::.::::::.	UUGGACAUGUAAUCUUUGGCUG	Cleavage	scaffoldA04 15765990 15771448	1
bna-miR169k	BnaCAMTA3.1	4.5	-1	1	22	688	709	UAGCCAAGGAUGACUUGCCUGC	..: :: :: :::.::::::.	UUGGACAUGUAAUCUUUGGCUG	Cleavage	scaffoldA04 15765990 15771448	1
bna-miR169l	BnaCAMTA3.1	4.5	-1	1	22	688	709	UAGCCAAGGAUGACUUGCCUGC	..: :: :: :::.::::::.	UUGGACAUGUAAUCUUUGGCUG	Cleavage	scaffoldA04 15765990 15771448	1
bna-miR169m	BnaCAMTA3.1	5	-1	1	21	690	710	UGAGCCAAAGAUGACUUGCCG	: :: :: :::::::::: :	GGACAUGUAAUCUUUGGCUGA	Cleavage	scaffoldA04 15765990 15771448	1
bna-miR169n	BnaCAMTA3.1	4	-1	1	21	689	709	CAGCCAAGGAUGACUUGCCGG	: :: :: :::.:::::::	UGGACAUGUAAUCUUUGGCUG	Cleavage	scaffoldA04 15765990 15771448	1
bna-miR169n	BnaCAMTA1.1	5	-1	1	21	2635	2655	CAGCCAAGGAUGACUUGCCGG	.::.:. ::::::: ::::	AUGGUAGAUCAUCCUGAGCUG	Cleavage	scaffoldA10 24166455 24171582	1
bna-miR169n	BnaCAMTA1.2	5	-1	1	21	2664	2684	CAGCCAAGGAUGACUUGCCGG	.::.:. ::::::: ::::	AUGGUAGAUCAUCCUGAGCUG	Cleavage	scaffoldC09 64695737 64700781	1
bna-miR172a	BnaCAMTA4.4	5	-1	1	21	2160	2180	AGAAUCUUGAUGAUGCUGCAU	:::::..::::: ::: ::	UUGCAGUGUCAUCUAGAAUCG	Cleavage	scaffoldC02 18470921 18476143	1
bna-miR172a	BnaCAMTA4.1	5	-1	1	21	1745	1765	AGAAUCUUGAUGAUGCUGCAU	:::::..::::: ::: ::	UUGCAGUGUCAUCUAGAAUCG	Cleavage	scaffoldA02 9858061 9862880	1
bna-miR172a	BnaCAMTA6.2	4.5	-1	1	21	1076	1096	AGAAUCUUGAUGAUGCUGCAU	:::.:: :.::::::::	CCAAAGCGUCCUUAAGAUUCU	Translation	scaffoldC05 48558809 48563516	1
bna-miR172a	BnaCAMTA2.1	4.5	-1	1	21	4939	4959	AGAAUCUUGAUGAUGCUGCAU	:: :::.:::::::::	ACAAAGAAUCGUCAAGAUUCA	Cleavage	scaffoldA09 5098451 5104344	1
bna-miR172a	BnaCAMTA2.2	4.5	-1	1	21	4932	4952	AGAAUCUUGAUGAUGCUGCAU	:: :::.:::::::::	ACAAAGAAUCGUCAAGAUUCA	Cleavage	scaffoldC09 5229827 5235662	1
bna-miR172a	BnaCAMTA6.1	5	-1	1	21	1089	1109	AGAAUCUUGAUGAUGCUGCAU	:::.:: :.:::.::::	CCAAAGCGUCCUUAAGGUUCU	Translation	scaffoldA05 38245198 38253002	1
bna-miR172b	BnaCAMTA4.4	5	-1	1	21	2160	2180	GGAAUCUUGAUGAUGCUGCAU	:::::..::::: ::: ::	UUGCAGUGUCAUCUAGAAUCG	Cleavage	scaffoldC02 18470921 18476143	1
bna-miR172b	BnaCAMTA4.1	5	-1	1	21	1745	1765	GGAAUCUUGAUGAUGCUGCAU	:::::..::::: ::: ::	UUGCAGUGUCAUCUAGAAUCG	Cleavage	scaffoldA02 9858061 9862880	1
bna-miR172b	BnaCAMTA2.1	4.5	-1	1	21	4939	4959	GGAAUCUUGAUGAUGCUGCAU	:: :::.:::::::::	ACAAAGAAUCGUCAAGAUUCA	Cleavage	scaffoldA09 5098451 5104344	1
bna-miR172b	BnaCAMTA2.2	4.5	-1	1	21	4932	4952	GGAAUCUUGAUGAUGCUGCAU	:: :::.:::::::::	ACAAAGAAUCGUCAAGAUUCA	Cleavage	scaffoldC09 5229827 5235662	1
bna-miR172b	BnaCAMTA6.2	5	-1	1	21	1076	1096	GGAAUCUUGAUGAUGCUGCAU	:::.:: :.:::::::.	CCAAAGCGUCCUUAAGAUUCU	Translation	scaffoldC05 48558809 48563516	1
bna-miR172c	BnaCAMTA4.4	5	-1	1	21	2160	2180	GGAAUCUUGAUGAUGCUGCAU	:::::..::::: ::: ::	UUGCAGUGUCAUCUAGAAUCG	Cleavage	scaffoldC02 18470921 18476143	1
bna-miR172c	BnaCAMTA4.1	5	-1	1	21	1745	1765	GGAAUCUUGAUGAUGCUGCAU	:::::..::::: ::: ::	UUGCAGUGUCAUCUAGAAUCG	Cleavage	scaffoldA02 9858061 9862880	1
bna-miR172c	BnaCAMTA2.1	4.5	-1	1	21	4939	4959	GGAAUCUUGAUGAUGCUGCAU	:: :::.:::::::::	ACAAAGAAUCGUCAAGAUUCA	Cleavage	scaffoldA09 5098451 5104344	1
bna-miR172c	BnaCAMTA2.2	4.5	-1	1	21	4932	4952	GGAAUCUUGAUGAUGCUGCAU	:: :::.:::::::::	ACAAAGAAUCGUCAAGAUUCA	Cleavage	scaffoldC09 5229827 5235662	1
bna-miR172c	BnaCAMTA6.2	5	-1	1	21	1076	1096	GGAAUCUUGAUGAUGCUGCAU	:::.:: :.:::::::.	CCAAAGCGUCCUUAAGAUUCU	Translation	scaffoldC05 48558809 48563516	1
bna-miR172d	BnaCAMTA4.4	5	-1	1	21	2160	2180	AGAAUCUUGAUGAUGCUGCAG	.:::::..::::: ::: ::	UUGCAGUGUCAUCUAGAAUCG	Cleavage	scaffoldC02 18470921 18476143	1
bna-miR172d	BnaCAMTA4.1	5	-1	1	21	1745	1765	AGAAUCUUGAUGAUGCUGCAG	.:::::..::::: ::: ::	UUGCAGUGUCAUCUAGAAUCG	Cleavage	scaffoldA02 9858061 9862880	1
bna-miR172d	BnaCAMTA6.2	4.5	-1	1	21	1076	1096	AGAAUCUUGAUGAUGCUGCAG	:::.:: :.::::::::	CCAAAGCGUCCUUAAGAUUCU	Translation	scaffoldC05 48558809 48563516	1
bna-miR172d	BnaCAMTA2.1	4.5	-1	1	21	4939	4959	AGAAUCUUGAUGAUGCUGCAG	:: :::.:::::::::	ACAAAGAAUCGUCAAGAUUCA	Cleavage	scaffoldA09 5098451 5104344	1
bna-miR172d	BnaCAMTA2.2	4.5	-1	1	21	4932	4952	AGAAUCUUGAUGAUGCUGCAG	:: :::.:::::::::	ACAAAGAAUCGUCAAGAUUCA	Cleavage	scaffoldC09 5229827 5235662	1
bna-miR172d	BnaCAMTA6.1	5	-1	1	21	1089	1109	AGAAUCUUGAUGAUGCUGCAG	:::.:: :.:::.::::	CCAAAGCGUCCUUAAGGUUCU	Translation	scaffoldA05 38245198 38253002	1
bna-miR2111a-5p	BnaCAMTA4.1	4.5	-1	1	21	4436	4456	UAAUCUGCAUCCUGAGGUUUA	:.:.:.::: :.: :::::::	UGAGCUUCAUGGUACAGAUUA	Cleavage	scaffoldA02 9858061 9862880	1
bna-miR2111b-5p	BnaCAMTA4.1	4.5	-1	1	21	4436	4456	UAAUCUGCAUCCUGAGGUUUA	:.:.:.::: :.: :::::::	UGAGCUUCAUGGUACAGAUUA	Cleavage	scaffoldA02 9858061 9862880	1
bna-miR2111c	BnaCAMTA4.1	5	-1	1	21	4436	4456	UAAUCUGCAUCCUGGGGUUUA	:.:.:..:: :.: :::::::	UGAGCUUCAUGGUACAGAUUA	Cleavage	scaffoldA02 9858061 9862880	1
bna-miR2111d	BnaCAMTA4.1	4.5	-1	1	21	4436	4456	UAAUCUGCAUCCUGAGGUUUA	:.:.:.::: :.: :::::::	UGAGCUUCAUGGUACAGAUUA	Cleavage	scaffoldA02 9858061 9862880	1
bna-miR390a	BnaCAMTA6.1	5	-1	1	21	463	483	AAGCUCAGGAGGGAUAGCGCC	:: .::::.:::::::	UCCUGUAAUCCUCUUGAGCUU	Cleavage	scaffoldA05 38245198 38253002	1
bna-miR390a	BnaCAMTA6.2	5	-1	1	21	450	470	AAGCUCAGGAGGGAUAGCGCC	:: .::::.:::::::	UCCUGUAAUCCUCUUGAGCUU	Cleavage	scaffoldC05 48558809 48563516	1
bna-miR390a	BnaCAMTA5.1	5	-1	1	21	376	396	AAGCUCAGGAGGGAUAGCGCC	:. ::..: :::::::::	AAAGUAAUUUCACCUGAGCUU	Translation	scaffoldA08 15986008 15991692	1
bna-miR390b	BnaCAMTA6.1	5	-1	1	21	463	483	AAGCUCAGGAGGGAUAGCGCC	:: .::::.:::::::	UCCUGUAAUCCUCUUGAGCUU	Cleavage	scaffoldA05 38245198 38253002	1
bna-miR390b	BnaCAMTA6.2	5	-1	1	21	450	470	AAGCUCAGGAGGGAUAGCGCC	:: .::::.:::::::	UCCUGUAAUCCUCUUGAGCUU	Cleavage	scaffoldC05 48558809 48563516	1
bna-miR390b	BnaCAMTA5.1	5	-1	1	21	376	396	AAGCUCAGGAGGGAUAGCGCC	:. ::..: :::::::::	AAAGUAAUUUCACCUGAGCUU	Translation	scaffoldA08 15986008 15991692	1
bna-miR390c	BnaCAMTA6.1	5	-1	1	21	463	483	AAGCUCAGGAGGGAUAGCGCC	:: .::::.:::::::	UCCUGUAAUCCUCUUGAGCUU	Cleavage	scaffoldA05 38245198 38253002	1
bna-miR390c	BnaCAMTA6.2	5	-1	1	21	450	470	AAGCUCAGGAGGGAUAGCGCC	:: .::::.:::::::	UCCUGUAAUCCUCUUGAGCUU	Cleavage	scaffoldC05 48558809 48563516	1
bna-miR390c	BnaCAMTA5.1	5	-1	1	21	376	396	AAGCUCAGGAGGGAUAGCGCC	:. ::..: :::::::::	AAAGUAAUUUCACCUGAGCUU	Translation	scaffoldA08 15986008 15991692	1
bna-miR394a	BnaCAMTA4.1	4	-1	1	20	1567	1586	UUGGCAUUCUGUCCACCUCC	:: :::::..::.:::: :	AGAAGUGGAUGGAGUGCCCA	Cleavage	scaffoldA02 9858061 9862880	1
bna-miR394a	BnaCAMTA4.6	5	-1	1	20	2468	2487	UUGGCAUUCUGUCCACCUCC	:: ::::..::.:::: :	AGAAUUGGAUGGAGUGCCCA	Cleavage	scaffoldC06 44190155 44195534	1
bna-miR394b	BnaCAMTA4.1	4	-1	1	20	1567	1586	UUGGCAUUCUGUCCACCUCC	:: :::::..::.:::: :	AGAAGUGGAUGGAGUGCCCA	Cleavage	scaffoldA02 9858061 9862880	1
bna-miR394b	BnaCAMTA4.6	5	-1	1	20	2468	2487	UUGGCAUUCUGUCCACCUCC	:: ::::..::.:::: :	AGAAUUGGAUGGAGUGCCCA	Cleavage	scaffoldC06 44190155 44195534	1
bna-miR395a	BnaCAMTA3.3	5	-1	1	21	1865	1885	CUGAAGUGUUUGGGGGAACUC	: :::::::::::::	UACUCACACCAAACACUUCAG	Cleavage	scaffoldC04 56025614 56030815	1
bna-miR395a	BnaCAMTA3.2	5	-1	1	21	985	1005	CUGAAGUGUUUGGGGGAACUC	::: :.:.::.::..::: :	UAGUACUCUCAGACGUUUCUG	Cleavage	scaffoldA09 59353439 59357926	1
bna-miR395b	BnaCAMTA3.3	5	-1	1	21	1865	1885	CUGAAGUGUUUGGGGGAACUC	: :::::::::::::	UACUCACACCAAACACUUCAG	Cleavage	scaffoldC04 56025614 56030815	1
bna-miR395b	BnaCAMTA3.2	5	-1	1	21	985	1005	CUGAAGUGUUUGGGGGAACUC	::: :.:.::.::..::: :	UAGUACUCUCAGACGUUUCUG	Cleavage	scaffoldA09 59353439 59357926	1
bna-miR395c	BnaCAMTA3.3	5	-1	1	21	1865	1885	CUGAAGUGUUUGGGGGAACUC	: :::::::::::::	UACUCACACCAAACACUUCAG	Cleavage	scaffoldC04 56025614 56030815	1
bna-miR395c	BnaCAMTA3.2	5	-1	1	21	985	1005	CUGAAGUGUUUGGGGGAACUC	::: :.:.::.::..::: :	UAGUACUCUCAGACGUUUCUG	Cleavage	scaffoldA09 59353439 59357926	1
bna-miR395d	BnaCAMTA3.3	3	-1	1	21	1865	1885	CUGAAGUGUUUGGGGGGACUC	: :: : :::::::::::::	UACUCACACCAAACACUUCAG	Cleavage	scaffoldC04 56025614 56030815	1
bna-miR395d	BnaCAMTA3.2	5	-1	1	21	985	1005	CUGAAGUGUUUGGGGGGACUC	::: :.:.::.::..::: :	UAGUACUCUCAGACGUUUCUG	Cleavage	scaffoldA09 59353439 59357926	1
bna-miR395d	BnaCAMTA3.1	5	-1	1	21	2135	2155	CUGAAGUGUUUGGGGGGACUC	: :: : .:::.:::::::	UACUCACAUCAAGCACUUCAC	Cleavage	scaffoldA04 15765990 15771448	1
bna-miR395e	BnaCAMTA3.3	3	-1	1	21	1865	1885	CUGAAGUGUUUGGGGGGACUC	: :: : :::::::::::::	UACUCACACCAAACACUUCAG	Cleavage	scaffoldC04 56025614 56030815	1
bna-miR395e	BnaCAMTA3.2	5	-1	1	21	985	1005	CUGAAGUGUUUGGGGGGACUC	::: :.:.::.::..::: :	UAGUACUCUCAGACGUUUCUG	Cleavage	scaffoldA09 59353439 59357926	1
bna-miR395e	BnaCAMTA3.1	5	-1	1	21	2135	2155	CUGAAGUGUUUGGGGGGACUC	: :: : .:::.:::::::	UACUCACAUCAAGCACUUCAC	Cleavage	scaffoldA04 15765990 15771448	1
bna-miR395f	BnaCAMTA3.3	3	-1	1	21	1865	1885	CUGAAGUGUUUGGGGGGACUC	: :: : :::::::::::::	UACUCACACCAAACACUUCAG	Cleavage	scaffoldC04 56025614 56030815	1
bna-miR395f	BnaCAMTA3.2	5	-1	1	21	985	1005	CUGAAGUGUUUGGGGGGACUC	::: :.:.::.::..::: :	UAGUACUCUCAGACGUUUCUG	Cleavage	scaffoldA09 59353439 59357926	1
bna-miR395f	BnaCAMTA3.1	5	-1	1	21	2135	2155	CUGAAGUGUUUGGGGGGACUC	: :: : .:::.:::::::	UACUCACAUCAAGCACUUCAC	Cleavage	scaffoldA04 15765990 15771448	1
bna-miR396a	BnaCAMTA5.2	4.5	-1	1	21	2087	2106	UUCCACAGCUUUCUUGAACUU	:::: ::.:::::.: :::::	AAGU-CAGGAAAGUUUUGGAA	Cleavage	scaffoldC08 24540214 24544489	1
bna-miR396a	BnaCAMTA4.1	5	-1	1	21	1231	1251	UUCCACAGCUUUCUUGAACUU	::: .::. :::: :::::	CCGUUAGAGGCAGCUAUGGAA	Translation	scaffoldA02 9858061 9862880	1
bna-miR397a	BnaCAMTA2.2	5	-1	1	22	3853	3873	UCAUUGAGUGCAGCGUUGAUGU	:::... ::::::.:::.::.	UCAUUGG-GCUGCAUUCAGUGG	Cleavage	scaffoldC09 5229827 5235662	1
bna-miR397b	BnaCAMTA2.2	5	-1	1	22	3853	3873	UCAUUGAGUGCAGCGUUGAUGU	:::... ::::::.:::.::.	UCAUUGG-GCUGCAUUCAGUGG	Cleavage	scaffoldC09 5229827 5235662	1
bna-miR6028	BnaCAMTA4.6	4.5	-1	1	21	4621	4641	UGGAGAGUAAGGACAUUCAGA	::: ::.: :.:::::::	AAAGAAGGUUCAUGCUCUCCA	Translation	scaffoldC06 44190155 44195534	1
bna-miR6028	BnaCAMTA4.3	5	-1	1	21	4510	4530	UGGAGAGUAAGGACAUUCAGA	::: ::.: :.::::::.	AAAGAAGGUUCAUGCUCUCCG	Translation	scaffoldA07 26880853 26886004	1
bna-miR6031	BnaCAMTA3.4	5	-1	1	24	3633	3656	AAGAGGUUCGGAGCGGUUUGAAGC	: ::: :.:.:::.:.:::	GAAGCCAACGGUUUCGAGCUUCUG	Cleavage	scaffoldC08 48576593 48580306	1
bna-miR6033	BnaCAMTA2.1	5	-1	1	21	2812	2832	UGAACCAGAUAGAGUGGGACU	: : ..::::: :::: ::::	AAUAUUACUCUCUCUGUUUCA	Translation	scaffoldA09 5098451 5104344	1
bna-miR6033	BnaCAMTA3.1	5	-1	1	21	363	383	UGAACCAGAUAGAGUGGGACU	:..:. :::::.:::: .:	UUUUUCGAUCUAUUUGGUGUA	Cleavage	scaffoldA04 15765990 15771448	1
bna-miR6034	BnaCAMTA6.1	3.5	-1	1	21	4050	4070	UCUGAUGUAUAUAGCUUUGGG	...:..:. ::::::::::::	UUUAGGGUCAUAUACAUCAGA	Cleavage	scaffoldA05 38245198 38253002	1
bna-miR860	BnaCAMTA1.2	5	-1	1	21	380	400	UCAAUACAUUGGACUACAUAU	: ::. :.::. :::::::	UCACGUGCUUCAGGGUAUUGA	Cleavage	scaffoldC09 64695737 64700781	1
